# Supplementary material for: Guiding Antibiotic Therapy with Machine Learning: Real-World Applications of a CDSS in Bacteremia Management
Source: Life (Basel). 2025 Nov 15;15(11):1756. doi: 10.3390/life15111756 (PMC12653489; doi:10.3390/life15111756)
Supplement: Supplementary file 1 [file life-15-01756-s001.zip]

Archive with 2 entries (2 files):
- supplement_2.pdf
- supplement_1.pdf
